# Supplementary material for: Helicobacter pylori gene silencing in vivo demonstrates urease is essential for chronic infection
Source: PLoS Pathog. 2017 Jun 23;13(6):e1006464. doi: 10.1371/journal.ppat.1006464 (PMC5500380; doi:10.1371/journal.ppat.1006464)
Supplement: S1 Table — (XLSX) [file ppat.1006464.s008.xlsx]

## Sheet: CDS mutations_tet-escape
Table S1. CDS mutations identified in tet-escape mutants isolated from mouse stomachs 42 days after urease repression.
ͣ Identification number of mouse from experimental group treated with ATc supplement for 2 weeks and sacrificed on day 42.
ᵇ Identification number of isolate recovered from infected mice. For each colonised mouse, 3 - 4 isolates were selected for whole genome sequence analysis.
FS: Frameshift; SUB: Amino acid substitution; NS: Nonsense mutation; *: Termination codon.
Mouse ID ͣ	Strain IDᵇ	Mutations - Gene product, locus tag (H. pylori strain 26695 counterpart)
		TetR	FliA	FliE	FlgE	Aminopeptidase	Hypothetical protein	Helicobacter outer membrane protein	Hypothetical protein	Hypothetical protein	Hypothetical protein	InfB	MetK	Nqo10	OipA	OppD	PapS	Phospholipase A1	PrrB	Type I restriction modification DNA specificity domain	RsmD	VacA
		OND1954_00994	OND1954_01168 (HP1032)	OND1954_00304 (HP1557)	OND1954_00652 (HP0870)	OND1954_01163 (HP1037)	OND1954_01473 (HP1519)	OND1954_01503 (HP1425)	OND1954_00537 (HP0129)	OND1954_00655 (HP0873)	OND1954_01167	OND1954_00382 (HP1048)	OND1954_00602 (HP0197)	OND1954_00699 (HP1269)	OND1954_00985 (HP0638)	OND1954_00472 (HP0250)	OND1954_00983 (HP0640)	OND1954_01054 (HP0499)	OND1954_00122 (HP0790)	OND1954_01157 (HP1471)	OND1954_00142 (HP0810)	OND1954_01015 (HP0609)
15A	15A1	-	-	-	SUB (A627D)	-	-	-	-	-	-	-	-	-	-	-	-	-	-	-	-	-
	15A2	-	-	-	-	FS (233)	-	-	-	-	-	-	-	-	-	FS (205)	-	-		-	-	-
	15A3	-	-	-	SUB (A627D)	-	-	-	-	-	-	-	-	-	-		-	-	NS (361)	-	-	-
	15A4	SUB (P167S)	-	-	-	-	-	-	-	-	-	-	-	-	-	-	-	-	-	-	-	-
15B	15B1	-	FS (86)	-	-	-	-	-	-	-	-	-	-	-	-	-	-	-	-	-	-	-
	15B2	-	FS (86)	-	-	-	-	-	-	-	-	-	-	-	-	-	SUB (A186V)	-	SUB (V435E,K437A,*439Y)	-	-	-
	15B3	-	FS (86)	-	-	-	-	-	-	-	-	-	-	-	-	-	-	FS (231)	-	-	-	-
15C	15C1	SUB (P167S)	-	SUB (R94C)	-	-	SUB (H112D,IYKF115-118FSEL,A121E)	SUB (ET6-7DS)	-	-	-	-	-	-	-	-	-	-	-	-	-	-
	15C2	SUB (P167S)	-	SUB (R94C)	-	-	-	-	-	-	-	-	-	-	-	-	-	-	-	-	-	-
	15C3	SUB (P167S)	-	SUB (R94C)	-	-	SUB (A121E)	-	-	-	FS (17)	-	-	-	-	-	-	-	-	-	-	-
15D	15D1	NS (116)	-	-	-	-	-	-	-	-	-	-	-	-	-	-	-	-	-	-	-	SUB (D349N)
	15D2	NS (116)	-	-	-	-	-	-	-	-	-	-	-	-	-	-	-	-	-	-	-	SUB (D349N)
	15D3	NS (116)	-	-	-	-	-	-	NS (19)	-	-	-	-	-	-	-	-	-	-	-	-	SUB (D349N)
	15D4	NS (116)	-	-	-	-	SUB (H112D,IYKF115-118FSEL,A121E)	-	-	-	-	-	-	-	-	-	-	-	-	-	-	SUB (D349N)
15E	15E1	SUB (G196W)	-	-	-	-	-	-	-	SUB (A13T)	-	-	-	-	-	-	-	-	-	-	-	-
	15E2	SUB (G196W)	-	-	-	-	-	-	-	-	-	-	SUB (R35H)	-	-	-	-	-	-	-	-	-
	15E3	SUB (G196W)	-	-	-	-	-	-	-	-	-	-	-	-	-	-	-	-	-	-	SUB (Y131C)	-
	15E4	SUB (G196W)	-	-	-	-	-	-	-	-	-	-	-	-	-	-	-	-	-	-	-	-
17A	17A1	-	NS (25)	-	-	-	-	-	-	-	-	-	-	-	-	-	-	-	-	-	-	-
	17A2	-	NS (25)	-	-	-	-	SUB (GET5-7VYS)	-	-	-	SUB (A258V)	-	-	-	-	-	-	-	-	-	-
	17A3	SUB (A89V)	-	-	-	-	-	-	-	-	-	-	-	SUB (S88N)	-	-	-	-	-	SUB (G213N); FS (214)	-	-
	17A4	SUB (A89V)	-	-	-	-	-	SUB (ET6-7DS)	-	-	-	-	-	SUB (S88N)	-	-	-	-	-	-	-	-
17B	17B1	-	SUB (R91C)	-	-	-	-	SUB (ET6-7DS)	-	-	-	-	-	-	FS (24)	-	-	-	-	-	-	-
	17B2	-	SUB (R91C)	-	-	-	-	-	-	-	FS (17)	-	-	-	FS (24)	-	-	-	-	-	-	-
	17B3	-	SUB (R91C)	-	-	-	-	-	-	-	-	-	-	-	FS (24)	-	-	-	-	-	-	-
17D	17D1	-	SUB (R226H)	SUB (R94H)	-	-	-	-	-	-	-	-	-	-	-	-	-	-		-	-	-
	17D2	-	SUB (R226H)	SUB (R94H)	-	-	-	-	-	-	-	-	-	-	-	-	-	-	-	-	-	-
	17D3	-	SUB (R226H)	SUB (R94H)	-	-	-	-	-	-	-	-	-	-	-	-	-	-	-	-	-	-
	17D4	-	SUB (R226H)	SUB (R94H)	-	-	-	-	-	-	-	-	-	-	-	-	-	-	-	-	-	-
